# Supplementary material for: The Chemical Profiling, Docking Study, and Antimicrobial and Antibiofilm Activities of the Endophytic fungi Aspergillus sp. AP5
Source: Molecules. 2022 Mar 5;27(5):1704. doi: 10.3390/molecules27051704 (PMC8911721; doi:10.3390/molecules27051704)
Supplement: Supplementary file 1 [file molecules-27-01704-s001.zip]

Archive with 1 entries (1 files):
- molecules-1545003-supplementary.pdf
